# Supplementary material for: KDM2B regulates hippocampal morphogenesis by transcriptionally silencing Wnt signaling in neural progenitors
Source: Nat Commun. 2023 Oct 14;14:6489. doi: 10.1038/s41467-023-42322-2 (PMC10576813; doi:10.1038/s41467-023-42322-2)
Supplement: Supplementary file 4 — Source Data [file 41467_2023_42322_MOESM4_ESM.xlsx]

## Sheet: Fig 1e
NeuN+ in DG	Ctrl	cKO
	6088	4046
	6136	3633
	6542	3850
		3561

## Sheet: Fig 1g
SOX2+GFAP+ in DG	Ctrl	cKO
	42	10
	60	7
	45	10
		8

## Sheet: Fig 1i
DCX+ in DG	Ctrl	cKO
	41	7
	49	9
	57	8
		14

## Sheet: Fig 2b
Morris water maze Day1-Day5 training
Escape latency (s)
day	ctrl										cKO
1	37.25	33.25	51.3	29.4	47.55	15.6	32.05	38.1	38.2	45	38.35	45.65	60	60	45	44.85	60	46.1	60
2	34.9	20.9	10.7	19.85	16.05	17.65	14.2	10.2	25.05	36.55	26	34.8	53.05	41.05	60	6.3	42.25	32.6	45.8
3	19.15	35.6	13.75	28.85	19.65	9.55	1.1	3.6	10	34.4	8.95	10.15	60	7.85	49.45	7.15	47.45	11.6	24
4	10.25	23.9	8.5	15.35	4.45	14.85	13.2	5.75	2.6	4.15	18.8	5.75	18.65	17.65	57.4	6.55	45.55	7.45	24.7
5	19.85	26.05	21.7	12.75	7.9	22.45	4.25	3.95	2.95	19.25	13.95	5.15	53.3	17.05	49.55	11.7	45	12.35	20.4

## Sheet: Fig 2d
Distance moved (cm)	Ctrl	Cko
	1291.16	1451.98
	927.773	1365.46
	1125.41	1144.88
	1104.65	1560.43
	1188.88	1090.81
	1479.6	1416.38
	1385.23	1170.57
	1374.61	1411.49
	1259.31	1661.37
	1166.85

## Sheet: Fig 2e
Velocity (cm/s)	Ctrl	Cko
	21.5194	24.1997
	15.4629	22.7576
	18.7568	19.8077
	18.4108	26.0072
	19.8146	18.1802
	24.66	24.5049
	23.0872	19.7731
	22.9101	23.8428
	20.9886	27.6896
	19.7771

## Sheet: Fig 2f
Platform crossing	Ctrl	Cko
	1	2
	1	3
	6	1
	5	0
	3	2
	1	5
	5	1
	4	1
	2	3
	2

## Sheet: Fig 2g
Time in quadrant (s)
	ctrl												cKO
NW	11	5.8	2.8	5.6	9.8	9.8	5.6	4.4	4.2	3.6		NW	16.2	9.6	15.6	14.6	18	4.8	12.4	11	7.8
NE	20.8	29.6	11.8	19.4	10.6	17.4	26.6	9.4	17.6	12.6		NE	13.2	15.8	13	11.8	18	8.6	14.4	16.6	23
SW	6.4	6.4	10.2	10	12	9.8	5.8	11.4	8.2	7.4		SW	11.6	10	14.4	14.8	12	13	21.8	11.4	5.2
SE	22	18.4	35.4	25.2	27.8	23.2	22.2	35	30.2	36.6		SE	19.2	24.8	16.8	19	12.2	33.4	11.6	21.2	24.2

## Sheet: Fig 2i
Freezing (%)	Control			cKO
	Baseline	Contextual		Baseline	Contextual
	2.28889	13.5667		7.33333	19.75
	9.75556	24.4333		2.11111	23.8
	1.06667	13.1667		84.5778	2.4
	7.6	12.95		30.0889	0.516667
	2.26667	18.2167		27.0444	2.11667
	1.97778	16.75		38.5556	67.6167
	19.8889	21.55		4.91111	12.5
	17.2889	3.63333		4.02222	74.4833
	7.71111	13.7167		1.48889	0.8
	3.88889	9.21667
	6.71111	5.88333
	7.57778	38.5667
	7.73333	46.6333
	15.8444	75.3333

## Sheet: Fig 2k
Freezing(%)	Control			cKO
	Pre-Tone	Tone		Pre-Tone	Tone
	66.1111	82.8222		43.1333	24.3556
	43.5333	87.6444		30.3778	13.1778
	13	69.9333		9.95556	79.7556
	27.4	64		61.7333	92.2222
	34.5333	70.4667		12	43.7778
	49.1556	83.9333		75.0889	73.5778
	22.9333	73.4667		53.8889	96.3778
	18.7556	39.7111		51.2222	83.3778
	14.4667	77.8444		98.8	44.7111
	27.8222	73.8889
	25.8667	57.3778
	47.2222	85.6444
	35.3333	72.5111
	57.8889	92.8667

[truncated: 82 more sheets: Fig 2l, Fig 2n, Fig 3b, Fig 3c, Fig 3d, Fig 3e, Fig 3g, Fig 3h, Fig 3m, Fig 3n, Fig 3o, Fig 4d, Fig 4e, Fig 4f, Fig 4g, Fig 4h, Fig 4i, Fig 4j, Fig 4k, Fig 4l …]
